# Supplementary material for: Core‐Twisted, Cationic Perylene Diimides; Homochiral Dimerization and Chiroptical Anion Sensing
Source: Chemistry. 2025 May 2;31(31):e202501270. doi: 10.1002/chem.202501270 (PMC12133647; doi:10.1002/chem.202501270)
Supplement: Supplementary file 2 — Supporting Information [file CHEM-31-e202501270-s002.zip]

Archive with 11 entries (11 files):
- 3a-B97-3c.xyz
- 4a_2-BINOL-phosphate.xyz
- 4a-anti__M_B97-3c.xyz
- 4a-syn__M_B97-3c.xyz
- 4a-syn__P_B97-3c.xyz
- 4b-anti_M_B97-3c.xyz
- 4b-syn_M_B97-3c.xyz
- HtypeDimer-antianti.xyz
- HtypeDimer-synanti.xyz
- HtypeDimer-synsyn.xyz
- M_P-Interconversion-TS.xyz
