# Supplementary material for: Core‐Twisted, Cationic Perylene Diimides; Homochiral Dimerization and Chiroptical Anion Sensing
Source: Chemistry. 2025 May 2;31(31):e202501270. doi: 10.1002/chem.202501270 (PMC12133647; doi:10.1002/chem.202501270)
Supplement: Supplementary file 2 — Supporting Information [file CHEM-31-e202501270-s002.zip › 3a-B97-3c.xyz]

64
	Energy: -1235938.6542723
C         -4.82104        0.88255        2.23988
C         -4.86065        2.27747        2.35215
C         -4.02333        3.09105        1.62778
C         -3.02197        2.51567        0.82742
C         -2.13015        3.33751        0.11994
C         -1.16031        2.75860       -0.67311
C         -1.01366        1.38107       -0.71096
C         -1.84326        0.53155        0.01274
C         -1.68216       -0.91374        0.01420
C         -0.49422       -1.58543       -0.32414
C         -0.53117       -2.96134       -0.58060
C         -1.69228       -3.68956       -0.48637
C         -2.86067       -3.06949       -0.01208
C         -4.03999       -3.81628        0.13854
C         -5.18125       -3.19289        0.60068
C         -5.14833       -1.86196        0.98515
C         -3.98898       -1.09864        0.90016
C         -2.83886       -1.68637        0.30574
C         -3.92544        0.28787        1.33378
C         -2.93034        1.10273        0.72949
C         -4.15441        4.55186        1.74320
C         -2.23511        4.80166        0.19316
N         -3.22469        5.31632        1.03848
O         -5.02276        5.08509        2.41307
C         -3.32864        6.76457        1.14966
O         -1.50990        5.54774       -0.44091
C         -4.07868       -5.24396       -0.20920
C         -1.68024       -5.12045       -0.82765
N         -2.89002       -5.80124       -0.69533
O         -0.67819       -5.69925       -1.21239
O         -5.08353       -5.92310       -0.09277
C         -2.89999       -7.21276       -1.05360
C         -5.67378        0.12809        3.15162
C          0.81914       -0.95105       -0.35047
N          1.25178       -0.08976        0.61748
N          2.47657        0.25188        0.37472
N          2.86205       -0.37695       -0.74890
C          1.86189       -1.14459       -1.22997
N         -5.23358       -0.95632        3.85637
N         -6.17671       -1.37413        4.63844
N         -7.24194       -0.57454        4.45879
C         -6.96915        0.38156        3.54631
C         -8.45546       -0.79716        5.21050
C          4.19597       -0.18715       -1.27038
H         -5.55491        2.74063        3.03587
H         -0.50570        3.39921       -1.24257
H         -0.23052        0.96438       -1.31863
H          0.37567       -3.48058       -0.84923
H         -6.09093       -3.76721        0.67733
H         -6.05021       -1.41469        1.36349
H         -2.35355        7.19292        0.96039
H         -4.03294        7.15507        0.41785
H         -3.68657        7.00990        2.14103
H         -3.91793       -7.49739       -1.28260
H         -2.24369       -7.36159       -1.90149
H         -2.53856       -7.81868       -0.22539
H          1.95789       -1.73085       -2.12314
H         -7.68504        1.12446        3.25263
H         -8.83349       -1.79499        5.01028
H         -8.25346       -0.69836        6.27285
H         -9.19335       -0.06185        4.91169
H          4.92591       -0.47197       -0.51895
H          4.31994       -0.80758       -2.15021
H          4.34479        0.85531       -1.53571
