# Supplementary material for: Core‐Twisted, Cationic Perylene Diimides; Homochiral Dimerization and Chiroptical Anion Sensing
Source: Chemistry. 2025 May 2;31(31):e202501270. doi: 10.1002/chem.202501270 (PMC12133647; doi:10.1002/chem.202501270)
Supplement: Supplementary file 2 — Supporting Information [file CHEM-31-e202501270-s002.zip › 4a_2-BINOL-phosphate.xyz]

146
	Energy: -3057230.3843877
N          2.98803        0.14038        3.43636
O          2.14627       -1.42482        4.84499
O          3.91952        1.60276        1.95748
C          4.05478        0.38660        4.39583
C         -7.49230       -1.01649       -3.51380
O         -6.51622       -3.08380       -2.13979
O         -5.86350        1.17786       -3.59414
C         -5.43074        0.21423       -2.98387
N         -6.18373       -0.96326       -2.87447
C         -5.78735       -2.10260       -2.18554
C          2.05167       -0.82928        3.78275
C          3.01880        0.82206        2.21990
C         -0.15767       -0.59376        0.71432
C         -1.06539       -1.65322        0.95604
C         -2.45953       -0.84669       -0.88426
C         -2.10214       -1.91244       -0.02444
C         -2.82441       -3.11219       -0.12035
C         -4.01144       -3.16187       -0.85516
C         -4.48142       -2.05194       -1.51897
C         -3.69038       -0.89281       -1.58164
C         -4.12261        0.22220       -2.31883
C         -3.32817        1.35053       -2.36943
C         -2.08211        1.37562       -1.75420
C         -1.60768        0.27719       -1.04786
C         -0.30161        0.24297       -0.42046
C          0.79125        1.03279       -0.79650
C          1.87510        1.18595        0.07580
C          1.90967        0.55665        1.29478
C          0.90662       -0.37117        1.61860
C          0.97309       -1.09085        2.81975
C          0.01924       -2.05244        3.09003
C         -0.97031       -2.34169        2.16126
C          0.87600        1.74892       -2.05557
C         -2.27341       -4.35577        0.39606
N          0.58204        1.26213       -3.29872
N          0.74913        2.16153       -4.24143
N          1.17504        3.23019       -3.61023
C          1.28262        3.04149       -2.28510
N         -2.90553       -5.26258        1.19471
N         -2.16154       -6.31842        1.45439
N         -1.03924       -6.08805        0.81099
C         -1.04432       -4.91969        0.14544
C          1.37580        4.47471       -4.32676
C          0.05394       -7.04805        0.85583
C         -4.23483       -5.16748        1.77187
C          0.12104       -0.06271       -3.67347
H          4.72372       -0.46896        4.43607
H          3.62427        0.53995        5.37875
H          4.60145        1.26152        4.07449
H         -7.65322       -0.07711       -4.02265
H         -8.26219       -1.17583       -2.76480
H         -7.52175       -1.84053       -4.21948
H         -4.57605       -4.07833       -0.92331
H         -3.68076        2.22196       -2.89583
H         -1.51623        2.29234       -1.80744
H          2.69235        1.82945       -0.20143
H          0.06134       -2.58243        4.02830
H         -1.69865       -3.09357        2.41120
H          1.58539        3.81307       -1.60831
H         -0.19643       -4.58857       -0.43219
H          0.58955        5.16327       -4.03334
H          1.32873        4.26429       -5.38687
H          2.34632        4.87625       -4.05953
H          0.30790       -7.24211        1.89161
H          0.88989       -6.59965        0.33162
H         -0.25875       -7.96500        0.36845
H         -4.45761       -4.12088        1.94167
H         -4.23573       -5.71314        2.70664
H         -4.96511       -5.59229        1.09073
H          0.56093       -0.30405       -4.63116
H          0.43443       -0.78705       -2.92805
H         -0.96130       -0.05324       -3.74841
C          3.51632       -0.22529       -4.53385
C          4.07333        0.71571       -3.64428
C          4.33015        2.04324       -4.04763
C          4.82459        2.96678       -3.16555
H          5.01386        3.98103       -3.48548
C          5.07865        2.59225       -1.83563
H          5.44245        3.32501       -1.13047
C          4.86271        1.30437       -1.41923
H          5.05141        1.04229       -0.39187
H          4.11637        2.31964       -5.07089
C          4.36548        0.32140       -2.30241
C          4.10269       -1.01987       -1.88699
C          4.47706       -1.52020       -0.55220
C          5.81539       -1.44703       -0.05962
C          6.89365       -0.98426       -0.84499
C          8.16440       -0.91189       -0.33651
H          8.97038       -0.55732       -0.96231
C          8.43040       -1.30162        0.98646
H          9.43429       -1.23062        1.37823
C          7.41658       -1.79266        1.76478
H          7.61026       -2.12398        2.77548
H          6.71157       -0.69133       -1.86578
C          6.10128       -1.89717        1.26616
C          5.07181       -2.47225        2.03883
H          5.29665       -2.82001        3.03689
C          3.81511       -2.61741        1.52420
H          3.02500       -3.09060        2.08534
C          3.52494       -2.13785        0.23841
O          2.23479       -2.24205       -0.20469
P          1.80832       -3.31159       -1.37881
O          3.09237       -3.12967       -2.39798
O          1.87426       -4.70466       -0.86636
O          0.55498       -2.76973       -1.96292
C          3.45716       -1.86157       -2.77849
H          3.31841        0.07117       -5.55411
C          3.19323       -1.48066       -4.10317
H          2.72721       -2.20197       -4.75659
C          0.79256        3.14222        3.63834
C         -0.40099        2.82805        4.31935
C         -0.40580        2.58975        5.70963
C         -1.57654        2.37387        6.38629
H         -1.56709        2.19942        7.45211
C         -2.79651        2.41185        5.69106
H         -3.72431        2.28602        6.23007
C         -2.82320        2.61839        4.33606
H         -3.77020        2.65749        3.82358
H          0.53914        2.60040        6.23503
C         -1.63346        2.79603        3.59619
C         -1.62401        2.98487        2.17942
C         -2.84365        2.87034        1.35932
C         -3.68672        1.71625        1.40093
C         -3.34570        0.55024        2.11872
C         -4.17440       -0.54181        2.14209
H         -3.87510       -1.42080        2.69394
C         -5.39175       -0.53370        1.44465
H         -6.03824       -1.39858        1.46884
C         -5.74166        0.56900        0.71132
H         -6.66174        0.58081        0.14371
H         -2.40853        0.51703        2.64847
C         -4.90581        1.70290        0.65499
C         -5.23219        2.80915       -0.15474
H         -6.14969        2.78945       -0.72473
C         -4.37835        3.86930       -0.25528
H         -4.59086        4.70801       -0.89986
C         -3.18899        3.89527        0.49147
O         -2.39437        5.00299        0.37279
P         -0.97899        4.90268       -0.47784
O         -0.36609        3.52748        0.22894
O         -1.23100        4.50326       -1.88842
O         -0.17159        6.08141       -0.10866
C         -0.42425        3.32930        1.57864
H          1.71876        3.18460        4.19321
C          0.77487        3.42214        2.30278
H          1.67216        3.70216        1.77472
