# Supplementary material for: Core‐Twisted, Cationic Perylene Diimides; Homochiral Dimerization and Chiroptical Anion Sensing
Source: Chemistry. 2025 May 2;31(31):e202501270. doi: 10.1002/chem.202501270 (PMC12133647; doi:10.1002/chem.202501270)
Supplement: Supplementary file 2 — Supporting Information [file CHEM-31-e202501270-s002.zip › 4a-anti__M_B97-3c.xyz]

72
	Energy: -1285695.8305759
N         -5.70333       -0.14321       -0.47993
O         -5.59537       -2.37607       -0.88305
O         -5.75277        2.09953       -0.04258
C         -7.16232       -0.21879       -0.56088
C          7.08268        0.27714       -0.63037
O          5.68066       -2.04737       -0.11055
O          5.50805        2.42722       -0.95804
C          4.92552        1.38821       -0.73295
N          5.62447        0.19774       -0.53803
C          5.03466       -1.03167       -0.27095
C         -5.00932       -1.33581       -0.67132
C         -5.10876        1.08555       -0.21595
C         -1.45128       -0.01451       -0.27081
C         -0.71484       -1.22924       -0.37559
C          1.37469        0.05852       -0.29755
C          0.72344       -1.19810       -0.16290
C          1.52126       -2.32473        0.10795
C          2.91902       -2.23123        0.09147
C          3.55377       -1.04921       -0.19275
C          2.79174        0.11450       -0.37723
C          3.44868        1.32505       -0.65110
C          2.70494        2.46194       -0.87511
C          1.32131        2.42996       -0.74200
C          0.63555        1.27239       -0.38887
C         -0.79716        1.24115       -0.14536
C         -1.58801        2.37137        0.13469
C         -2.98736        2.28506        0.11470
C         -3.62627        1.10146       -0.15422
C         -2.86933       -0.06628       -0.33545
C         -3.53172       -1.27537       -0.60194
C         -2.79329       -2.41308       -0.83696
C         -1.40844       -2.38394       -0.72165
C         -1.06537        3.68490        0.50013
C          0.98711       -3.62564        0.50799
N         -0.24312        3.94990        1.56262
N         -0.01137        5.23288        1.71877
N         -0.69686        5.81692        0.77047
C         -1.36652        4.93053       -0.00112
N          1.26889       -4.80581       -0.12642
N          0.75103       -5.84768        0.48323
N          0.13035       -5.35208        1.52378
C          0.23960       -4.00707        1.59674
C         -0.68163        7.27234        0.65888
C         -0.55906       -6.25015        2.44474
C          2.03425       -5.01346       -1.35034
C          0.36297        3.00745        2.48713
H         -7.53461       -0.89226        0.20400
H         -7.44953       -0.60848       -1.53153
H         -7.55864        0.77557       -0.41578
H          7.36341        0.64136       -1.61290
H          7.48429       -0.71130       -0.46129
H          7.45541        0.97311        0.11362
H          3.53354       -3.09098        0.31092
H          3.21713        3.37205       -1.14642
H          0.77283        3.33348       -0.94594
H         -3.59381        3.15412        0.31993
H         -3.31070       -3.32068       -1.10687
H         -0.86858       -3.28898       -0.93803
H         -1.97980        5.22513       -0.83054
H         -0.20266       -3.42938        2.38404
H         -0.02464        7.65502        1.42863
H         -1.68902        7.64881        0.80203
H         -0.31429        7.54955       -0.32334
H         -0.45226       -7.25713        2.06349
H         -1.60708       -5.97458        2.49251
H         -0.10395       -6.17068        3.42630
H          1.66712       -5.91596       -1.82195
H          3.08764       -5.12224       -1.11384
H          1.88835       -4.15661       -1.99674
H          0.55861        3.52870        3.41514
H         -0.33239        2.19211        2.64663
H          1.28823        2.62870        2.06471
