# Supplementary material for: Core‐Twisted, Cationic Perylene Diimides; Homochiral Dimerization and Chiroptical Anion Sensing
Source: Chemistry. 2025 May 2;31(31):e202501270. doi: 10.1002/chem.202501270 (PMC12133647; doi:10.1002/chem.202501270)
Supplement: Supplementary file 2 — Supporting Information [file CHEM-31-e202501270-s002.zip › 4a-syn__M_B97-3c.xyz]

72
	Energy: -1285696.3133545
N         -5.66434       -0.12600       -0.54261
O         -5.56690       -2.36010       -0.94214
O         -5.70303        2.11711       -0.10600
C         -7.12296       -0.19176       -0.63951
C          7.12251        0.19230       -0.63816
O          5.70263       -2.11667       -0.10483
O          5.56627        2.36026       -0.94256
C          4.97600        1.32394       -0.72470
N          5.66386        0.12640       -0.54170
C          5.06396       -1.09832       -0.27193
C         -4.97657       -1.32372       -0.72479
C         -5.06440        1.09870       -0.27286
C         -1.41355       -0.02516       -0.28869
C         -0.68460       -1.24523       -0.38573
C          1.41302        0.02523       -0.28864
C          0.75095       -1.22610       -0.15759
C          1.53785       -2.36262        0.10859
C          2.93761       -2.28459        0.07497
C          3.58193       -1.10456       -0.19592
C          2.83072        0.06833       -0.36776
C          3.49854        1.27351       -0.63926
C          2.76563        2.41715       -0.86346
C          1.38141        2.39679       -0.73582
C          0.68406        1.24525       -0.38605
C         -0.75145        1.22616       -0.15781
C         -1.53828        2.36275        0.10834
C         -2.93804        2.28485        0.07442
C         -3.58239        1.10485       -0.19652
C         -2.83124       -0.06816       -0.36795
C         -3.49912       -1.27339       -0.63909
C         -2.76628       -2.41720       -0.86262
C         -1.38207       -2.39689       -0.73491
C         -1.01348        3.67809        0.46499
C          1.01326       -3.67818        0.46494
N         -0.20074        3.95398        1.53191
N          0.03401        5.23814        1.67392
N         -0.64000        5.81228        0.71155
C         -1.30526        4.91828       -0.05505
N          0.20139       -3.95442        1.53244
N         -0.03286       -5.23864        1.67452
N          0.64049       -5.81249        0.71152
C          1.30489       -4.91819       -0.05552
C         -0.62128        7.26646        0.58356
C          0.62198       -7.26665        0.58330
C         -0.39305       -3.02240        2.47459
C          0.39479        3.02177        2.47317
H         -7.50950       -0.85194        0.13000
H         -7.40120       -0.59267       -1.60810
H         -7.51339        0.80733       -0.51206
H          7.50844        0.85469        0.12975
H          7.40116        0.59065       -1.60769
H          7.51314       -0.80635       -0.50791
H          3.54047       -3.15848        0.27020
H          3.28665        3.32240       -1.13425
H          0.84162        3.30446       -0.94422
H         -3.54089        3.15877        0.26956
H         -3.28734       -3.32254       -1.13299
H         -0.84238       -3.30472       -0.94282
H         -1.90948        5.20403       -0.89418
H          1.90850       -5.20369       -0.89518
H         -1.62453        7.64873        0.74033
H         -0.27037        7.53080       -0.40809
H          0.05072        7.65490        1.33733
H          1.62537       -7.64877        0.73958
H          0.27068       -7.53090       -0.40822
H         -0.04961       -7.65534        1.33732
H          0.30990       -2.21547        2.64368
H         -0.58859       -3.55675        3.39517
H         -1.31715       -2.62974        2.06223
H          1.32465        2.63839        2.06499
H          0.58002        3.55267        3.39789
H         -0.30302        2.20861        2.63326
