# Supplementary material for: Core‐Twisted, Cationic Perylene Diimides; Homochiral Dimerization and Chiroptical Anion Sensing
Source: Chemistry. 2025 May 2;31(31):e202501270. doi: 10.1002/chem.202501270 (PMC12133647; doi:10.1002/chem.202501270)
Supplement: Supplementary file 2 — Supporting Information [file CHEM-31-e202501270-s002.zip › 4a-syn__P_B97-3c.xyz]

72
	Energy: -1285695.2214981
N         -5.66283       -0.21022        0.47429
O         -5.53737       -2.43882        0.89550
O         -5.72888        2.03339        0.04109
C         -7.12117       -0.29809        0.55288
C          7.12117        0.29814        0.55307
O          5.72889       -2.03334        0.04125
O          5.53733        2.43879        0.89605
C          4.95841        1.39610        0.67734
N          5.66282        0.21026        0.47447
C          5.07784       -1.02218        0.21000
C         -4.95844       -1.39610        0.67700
C         -5.07784        1.02222        0.20986
C         -1.41252       -0.04675        0.27148
C         -0.66670       -1.25568        0.37051
C          1.41252        0.04677        0.27154
C          0.76845       -1.21357        0.14121
C          1.56937       -2.33422       -0.14448
C          2.96664       -2.23321       -0.14004
C          3.59663       -1.04846        0.14443
C          2.82969        0.11042        0.33870
C          3.48162        1.32397        0.61003
C          2.73281        2.45509        0.84595
C          1.34875        2.41544        0.72325
C          0.66669        1.25569        0.37062
C         -0.76844        1.21360        0.14124
C         -1.56935        2.33426       -0.14448
C         -2.96662        2.23325       -0.14008
C         -3.59662        1.04849        0.14434
C         -2.82969       -0.11039        0.33857
C         -3.48164       -1.32397        0.60978
C         -2.73285       -2.45511        0.84562
C         -1.34878       -2.41546        0.72300
C         -1.03403        3.63013       -0.55746
C          1.03408       -3.63012       -0.55741
N         -1.33247        4.82299        0.04404
N         -0.80360        5.85272       -0.57728
N         -0.15895        5.33563       -1.59267
C         -0.26355        3.98953       -1.63810
N          1.33248       -4.82292        0.04425
N          0.80368       -5.85271       -0.57703
N          0.15912       -5.33573       -1.59254
C          0.26371       -3.98963       -1.63808
C          0.54927        6.21479       -2.51749
C         -0.54906       -6.21498       -2.51730
C          2.12687       -5.05738        1.24447
C         -2.12697        5.05760        1.24417
H         -7.48279       -0.99775       -0.19315
H         -7.52686        0.68768        0.37788
H         -7.40922       -0.66187        1.53349
H          7.48268        0.99852       -0.19232
H          7.52689       -0.68746        0.37716
H          7.40927        0.66100        1.53401
H          3.58431       -3.08775       -0.37035
H          3.24155        3.36665        1.11903
H          0.79954        3.31580        0.93656
H         -3.58428        3.08780       -0.37040
H         -3.24160       -3.36670        1.11858
H         -0.79959       -3.31584        0.93623
H          0.19635        3.39476       -2.40230
H         -0.19613       -3.39493       -2.40237
H          0.42760        7.23019       -2.16404
H          0.11978        6.10847       -3.50800
H          1.59954        5.94393       -2.53176
H         -1.59948       -5.94466       -2.53102
H         -0.42672       -7.23042       -2.16420
H         -0.12007       -6.10814       -3.50797
H          2.01373       -4.20549        1.90382
H          3.17145       -5.18095        0.97769
H          1.75793       -5.95896        1.71650
H         -1.75780        5.95900        1.71636
H         -3.17147        5.18157        0.97723
H         -2.01424        4.20559        1.90344
