# Supplementary material for: Core‐Twisted, Cationic Perylene Diimides; Homochiral Dimerization and Chiroptical Anion Sensing
Source: Chemistry. 2025 May 2;31(31):e202501270. doi: 10.1002/chem.202501270 (PMC12133647; doi:10.1002/chem.202501270)
Supplement: Supplementary file 2 — Supporting Information [file CHEM-31-e202501270-s002.zip › 4b-anti_M_B97-3c.xyz]

72
	Energy: -1285696.9492619
N         -5.77158       -0.02182        0.00397
O         -5.75656        2.04932        0.93805
O         -5.73150       -2.10031       -0.94491
C         -7.23461        0.00088        0.02197
C          7.02888       -0.00776        0.00259
O          5.52130        2.30258        0.08259
O          5.54722       -2.25241       -0.07183
C          4.92242       -1.21290       -0.03964
N          5.56565        0.01889        0.00259
C          4.91785        1.25106        0.04618
C         -5.12904        1.10347        0.51019
C         -5.12511       -1.14412       -0.51077
C         -1.51869       -0.00462       -0.00093
C         -0.83046        1.17899        0.37007
C          1.30618        0.00460       -0.00007
C          0.60160        1.23765        0.13760
C          1.34345        2.43100        0.06597
C          2.74470        2.40328        0.04090
C          3.43536        1.21870        0.04465
C          2.72611        0.00911        0.00087
C          3.44175       -1.19653       -0.04160
C          2.75968       -2.38585       -0.03889
C          1.35861       -2.42212       -0.06611
C          0.60978       -1.23315       -0.13845
C         -0.82251       -1.18340       -0.37195
C         -1.55439       -2.22578       -0.93394
C         -2.94268       -2.19304       -1.00786
C         -3.64163       -1.11847       -0.50000
C         -2.93771       -0.00954       -0.00062
C         -3.64765        1.09508        0.49928
C         -2.95689        2.17534        1.00577
C         -1.56890        2.21726        0.93130
C          0.77932       -3.75864        0.04814
C          0.75648        3.76405       -0.04947
N         -0.05096       -4.17899        1.05306
N         -0.33772       -5.45739        0.97301
N          0.31955       -5.88630       -0.07294
C          1.02544       -4.90203       -0.67576
N         -0.07525        4.17903       -1.05541
N         -0.36943        5.45582       -0.97638
N          0.28436        5.88909        0.06996
C          0.99531        4.90924        0.67403
C          0.23749       -7.29399       -0.45088
C          0.19396        7.29653        0.44692
C         -0.63014        3.39429       -2.14596
C         -0.61180       -3.39812        2.14334
H         -7.59248        0.83039       -0.57889
H         -7.58090        0.13950        1.04052
H         -7.58933       -0.93774       -0.37816
H          7.38153        1.01295        0.02743
H          7.38094       -0.51333       -0.89020
H          7.38106       -0.55515        0.87054
H          3.31081        3.32149       -0.00171
H          3.33209       -3.30019        0.00477
H         -3.49582       -3.01044       -1.44356
H         -3.51597        2.98899        1.44111
H         -1.06218        3.07625        1.33727
H          1.62517       -5.06544       -1.55008
H          1.59333        5.07658        1.54878
H          1.23236       -7.72577       -0.42491
H         -0.17840       -7.37076       -1.44981
H         -0.40609       -7.78966        0.26383
H         -0.45281        7.78780       -0.26794
H          1.18619        7.73431        0.42031
H         -0.22206        7.37150        1.44593
H         -0.88515        4.07378       -2.94861
H         -1.51436        2.86925       -1.79973
H          0.11930        2.68340       -2.47306
H          0.13267       -2.68230        2.47110
H         -1.49924       -2.87891        1.79658
H         -0.86286       -4.07939        2.94572
H         -1.04236       -3.08119       -1.34077
