# Supplementary material for: Core‐Twisted, Cationic Perylene Diimides; Homochiral Dimerization and Chiroptical Anion Sensing
Source: Chemistry. 2025 May 2;31(31):e202501270. doi: 10.1002/chem.202501270 (PMC12133647; doi:10.1002/chem.202501270)
Supplement: Supplementary file 2 — Supporting Information [file CHEM-31-e202501270-s002.zip › 4b-syn_M_B97-3c.xyz]

72
	Energy: -1285696.0047371
N         -5.79451       -0.04373        0.09634
O         -5.77799        2.02223        1.04133
O         -5.75662       -2.12076       -0.85545
C         -7.25710       -0.02963        0.13636
C          7.00400        0.03748       -0.04123
O          5.48742        2.34079        0.04921
O          5.53066       -2.21379       -0.12497
C          4.90252       -1.17608       -0.07801
N          5.54070        0.05735       -0.03288
C          4.88732        1.28745        0.01539
C         -5.15095        1.08259        0.59925
C         -5.14909       -1.16064       -0.43086
C         -1.54262       -0.00270        0.03059
C         -0.85594        1.18330        0.39715
C          1.28153        0.02443       -0.01200
C          0.57194        1.25238        0.14435
C          1.30729        2.45020        0.07421
C          2.70833        2.42962        0.03287
C          3.40527        1.24869        0.02168
C          2.70142        0.03619       -0.02259
C          3.42255       -1.16580       -0.06707
C          2.74581       -2.35782       -0.05240
C          1.34623       -2.40116       -0.08373
C          0.59052       -1.21653       -0.14852
C         -0.84566       -1.17504       -0.35813
C         -1.57995       -2.21492       -0.92118
C         -2.96893       -2.18958       -0.97504
C         -3.66615       -1.12466       -0.44531
C         -2.96138       -0.01530        0.05132
C         -3.66990        1.08227        0.56772
C         -2.97820        2.16365        1.07062
C         -1.59193        2.21406        0.97552
C          0.75224       -3.72652        0.08397
C          0.71353        3.78189       -0.01737
N          1.00602       -4.80434       -0.71970
N          0.43325       -5.90622       -0.28933
N         -0.19572       -5.55104        0.80275
C         -0.03760       -4.23953        1.08580
N         -0.13394        4.20723       -1.00553
N         -0.43018        5.48224       -0.90587
N          0.23773        5.90398        0.13628
C          0.95982        4.91832        0.71730
C         -0.94378       -6.55007        1.55953
C          0.14937        7.30623        0.53239
C         -0.70564        3.43448       -2.09577
C          1.79799       -4.85304       -1.94269
H         -7.58979        0.08507        1.16254
H         -7.61275       -0.96169       -0.27809
H         -7.62762        0.81074       -0.44115
H          7.36289       -0.52124        0.81664
H          7.35212        1.05937       -0.00328
H          7.35420       -0.45281       -0.94334
H          3.26926        3.35113       -0.00768
H          3.32758       -3.26514        0.00837
H         -3.52385       -3.00440       -1.41342
H         -3.53552        2.97123        1.51928
H         -1.08445        3.07350        1.37950
H         -0.47599       -3.77114        1.94481
H          1.57004        5.07608        1.58541
H         -1.98546       -6.25159        1.61015
H         -0.52548       -6.62549        2.55762
H         -0.84798       -7.49488        1.04092
H         -0.24766        7.36716        1.54007
H         -0.51285        7.80375       -0.16381
H          1.13920        7.74852        0.49246
H          0.04226        2.73512       -2.45028
H         -0.98435        4.12403       -2.88182
H         -1.57740        2.89630       -1.73797
H          2.82862       -5.09694       -1.70594
H          1.37672       -5.61647       -2.58443
H          1.74945       -3.88234       -2.42055
H         -1.07258       -3.06302       -1.34804
