# Supplementary material for: Core‐Twisted, Cationic Perylene Diimides; Homochiral Dimerization and Chiroptical Anion Sensing
Source: Chemistry. 2025 May 2;31(31):e202501270. doi: 10.1002/chem.202501270 (PMC12133647; doi:10.1002/chem.202501270)
Supplement: Supplementary file 2 — Supporting Information [file CHEM-31-e202501270-s002.zip › HtypeDimer-antianti.xyz]

144
	Energy: -2571536.2869529
N          1.98409       -3.17694        4.56419
O          3.06030       -1.27100        5.17142
O          0.99544       -5.07449        3.77173
C          2.92284       -3.95935        5.36812
C         -4.43391        4.08064       -3.62860
O         -3.80180        4.95305       -1.15964
O         -3.71414        1.47524       -4.09308
C         -3.53813        1.89581       -2.96234
N         -3.82910        3.21089       -2.61943
C         -3.55725        3.78204       -1.37852
C          2.12856       -1.80024        4.58192
C          1.06264       -3.86141        3.77061
C         -0.64378       -0.86309        2.16724
C         -0.71288        0.54343        2.37122
C         -2.08205        0.74010        0.35768
C         -1.64465        1.32402        1.57573
C         -2.08153        2.62691        1.88269
C         -2.71753        3.40029        0.90418
C         -2.94702        2.90764       -0.35789
C         -2.67212        1.56022       -0.63667
C         -2.99809        1.03072       -1.89552
C         -2.80402       -0.31261       -2.13330
C         -2.31376       -1.14345       -1.13469
C         -1.95645       -0.65716        0.11669
C         -1.41751       -1.50673        1.16382
C         -1.52983       -2.90806        1.21151
C         -0.71628       -3.64954        2.08032
C          0.19251       -3.03607        2.90743
C          0.22590       -1.63421        2.97786
C          1.12800       -1.00510        3.84932
C          1.10470        0.36842        3.97429
C          0.18048        1.12417        3.26436
C         -2.50600       -3.69016        0.45803
C         -2.04995        3.16261        3.24108
N         -3.85826       -3.47349        0.45314
N         -4.51175       -4.39666       -0.21062
N         -3.59208       -5.22832       -0.62895
C         -2.34955       -4.85999       -0.24883
N         -1.69674        4.43335        3.60515
N         -1.87591        4.65550        4.88631
N         -2.35143        3.53331        5.36388
C         -2.48252        2.58664        4.41355
C         -3.97176       -6.39772       -1.41389
C         -2.70830        3.44189        6.77527
C         -1.18368        5.52163        2.78233
C         -4.60833       -2.41281        1.10489
H          3.04569       -3.47893        6.33052
H          3.88398       -4.01326        4.86603
H          2.51870       -4.95437        5.48466
H         -3.68688        4.75566       -4.03480
H         -5.22182        4.65936       -3.16311
H         -4.82950        3.45905       -4.41851
H         -3.06141        4.39697        1.12790
H         -3.05915       -0.71789       -3.09889
H         -2.18496       -2.18666       -1.36092
H         -0.80216       -4.72445        2.11250
H          1.80400        0.84954        4.63965
H          0.19601        2.19304        3.38986
H         -1.46955       -5.42927       -0.49612
H         -2.86666        1.60659        4.61750
H         -5.04730       -6.50009       -1.35874
H         -3.48359       -7.26848       -0.99185
H         -3.65640       -6.25276       -2.44171
H         -3.78957        3.43060        6.86473
H         -2.29937        4.30907        7.27636
H         -2.28699        2.53054        7.18322
H         -2.00829        6.14940        2.46072
H         -0.67811        5.11343        1.91789
H         -0.49729        6.10014        3.38731
H         -5.62010       -2.76669        1.25241
H         -4.14119       -2.19834        2.05872
H         -4.60796       -1.52610        0.47964
H         -1.92828        6.52965       -2.17312
H         -1.19536        6.44777       -3.78712
H         -0.27368        7.10304       -2.41389
C         -1.00834        6.37012       -2.72615
O         -0.04895        5.66166       -0.31824
N         -0.49108        5.02909       -2.45271
O         -1.01519        4.32210       -4.55914
C          0.00529        4.79805       -1.17768
C         -0.54416        4.07223       -3.46670
H          1.25448        4.00561        1.03546
C          0.59238        3.47262       -0.91039
C         -0.01766        2.73085       -3.13929
C          1.20627        3.22166        0.29736
H         -0.30534        2.03349       -5.10735
C          0.52975        2.45593       -1.87665
C          0.00091        1.75903       -4.11113
C          1.78253        1.98442        0.55176
H          4.21805        2.21220       -0.87647
C          1.02517        1.15961       -1.58769
H          2.25996        1.83171        1.50304
H          2.63830       -1.31744       -4.87462
C          0.42364        0.45414       -3.82913
H          6.52836        1.19686        4.57564
H          5.97000        1.92574       -0.78042
C          1.72163        0.94278       -0.36522
H          6.85823        2.69316        3.66871
C          4.99101        1.51122       -0.57898
N          5.66419        1.94771        1.66355
C          1.68210       -1.18792       -5.34197
C          0.82751        0.11132       -2.52467
H          2.76694       -3.27529       -6.72664
C          0.58057       -0.45616       -4.96063
C          6.08958        2.01864        4.02133
N          4.90040        1.25915        0.84954
N          5.40020        1.47707        2.85569
H         -1.62618        0.77540       -6.72548
H          4.86526        0.57080       -1.10180
N          1.35610       -1.76792       -6.51373
N         -0.32220       -0.66547       -5.96675
C          2.19362       -2.60999       -7.36055
C          4.12186        0.34547        1.50919
C          2.29085       -0.36698       -0.10258
H          5.37395        2.54827        4.64097
C          4.47474        0.49407        2.83070
H          2.85726       -1.97739       -7.94108
N          0.14433       -1.45965       -6.90191
C          0.98834       -1.24339       -2.02492
C         -1.66798       -0.12859       -6.12662
H          1.54427       -3.17329       -8.01759
H         -2.08360        0.09860       -5.15443
H          4.14045       -0.01725        3.71752
C          3.26197       -0.64964        0.87489
H         -0.27172       -2.19890       -3.46778
C          1.74645       -1.45398       -0.83943
C          0.35860       -2.33796       -2.60665
H         -2.26550       -0.87626       -6.63227
C          3.50611       -1.97564        1.26006
C          1.94803       -2.77823       -0.37764
C          0.47248       -3.61761       -2.07823
H          4.24941       -2.19104        2.01170
C          2.82094       -3.02270        0.69433
C          1.27030       -3.85069       -0.97743
H         -0.05254       -4.44240       -2.53340
C          3.07241       -4.39823        1.16954
C          1.36456       -5.20457       -0.40310
O          3.87002       -4.63565        2.05489
N          2.32682       -5.41387        0.57086
O          0.61554       -6.10254       -0.76093
C          2.50348       -6.77433        1.07923
H          3.52748       -6.88540        1.40822
H          1.83631       -6.94582        1.91886
H          2.27606       -7.47172        0.28482
