# Supplementary material for: Core‐Twisted, Cationic Perylene Diimides; Homochiral Dimerization and Chiroptical Anion Sensing
Source: Chemistry. 2025 May 2;31(31):e202501270. doi: 10.1002/chem.202501270 (PMC12133647; doi:10.1002/chem.202501270)
Supplement: Supplementary file 2 — Supporting Information [file CHEM-31-e202501270-s002.zip › HtypeDimer-synanti.xyz]

144
	Energy: -2571538.1937979
N          1.83103       -3.07698        4.53443
O          2.92286       -1.15595        5.05561
O          0.82686       -5.00109        3.83406
C          2.73860       -3.82626        5.40294
C         -4.71024        3.72843       -4.01826
O         -3.89322        4.77112       -1.68619
O         -4.18176        1.04072       -4.27141
C         -3.88121        1.56055       -3.21023
N         -4.08384        2.91435       -2.97698
C         -3.70014        3.57755       -1.81818
C          1.99880       -1.70496        4.47246
C          0.91028       -3.79089        3.76741
C         -0.73370       -0.86504        1.96705
C         -0.75840        0.55522        2.06792
C         -2.20632        0.64208        0.08978
C         -1.67330        1.31082        1.22789
C         -2.00443        2.66598        1.41242
C         -2.66907        3.37549        0.40329
C         -3.03987        2.77247       -0.77139
C         -2.83853        1.39353       -0.93524
C         -3.27130        0.77364       -2.11853
C         -3.10536       -0.58615       -2.26706
C         -2.54734       -1.34199       -1.24513
C         -2.11945       -0.77194       -0.05152
C         -1.54344       -1.55800        1.02555
C         -1.67503       -2.95201        1.16507
C         -0.86255       -3.65184        2.06702
C          0.05841       -3.00319        2.85197
C          0.11914       -1.60110        2.82993
C          1.02881       -0.93951        3.66969
C          1.03311        0.43736        3.70964
C          0.13972        1.16567        2.93585
C         -2.67154       -3.77221        0.47973
C         -1.75820        3.44643        2.62287
N         -4.02490       -3.57241        0.52236
N         -4.69190       -4.52887       -0.07747
N         -3.77865       -5.36461       -0.50171
C         -2.52673       -4.96568       -0.18808
N         -2.20442        3.13910        3.87909
N         -1.95358        4.09050        4.74637
N         -1.35574        5.02913        4.05726
C         -1.21211        4.70171        2.75481
C         -4.17494       -6.56811       -1.22453
C         -0.93786        6.26085        4.71777
C         -2.90688        1.94615        4.32161
C         -4.75951       -2.48778        1.15200
H          2.85732       -3.28665        6.33391
H          3.70570       -3.93443        4.92154
H          2.30956       -4.80231        5.57694
H         -3.98760        4.43852       -4.40748
H         -5.54492        4.27179       -3.59057
H         -5.04870        3.06986       -4.80433
H         -2.90710        4.41772        0.54543
H         -3.43161       -1.06055       -3.17894
H         -2.42959       -2.39836       -1.40643
H         -0.96477       -4.72117        2.16529
H          1.73080        0.94466        4.35675
H          0.18291        2.23768        2.99836
H         -1.64470       -5.52410       -0.44990
H         -0.75202        5.34426        2.02471
H         -5.24662       -6.67718       -1.12513
H         -3.66314       -7.41715       -0.78653
H         -3.89933       -6.46153       -2.26835
H          0.14569        6.28963        4.76088
H         -1.35713        6.26092        5.71496
H         -1.31241        7.10263        4.14674
H         -2.18723        1.17744        4.58424
H         -3.54189        1.60423        3.51336
H         -3.50405        2.21128        5.18412
H         -5.73265       -2.86549        1.43725
H         -4.20880       -2.16562        2.02716
H         -4.86689       -1.66542        0.45199
H         -2.04494        6.57673       -2.01871
H         -1.15136        6.64059       -3.54488
H         -0.40533        7.24540       -2.04582
C         -1.06368        6.50211       -2.47689
O         -0.01530        5.77636       -0.09607
N         -0.49764        5.17516       -2.23350
O         -1.16937        4.45887       -4.29252
C          0.04762        4.93698       -0.98212
C         -0.61160        4.21488       -3.24022
H          1.50228        4.17884        1.11952
C          0.69002        3.62925       -0.76458
C         -0.04528        2.88130       -2.95330
C          1.39809        3.38933        0.39268
H         -0.40054        2.19517       -4.91636
C          0.57352        2.61012       -1.72292
C         -0.05286        1.91741       -3.93451
C          1.98161        2.14974        0.61977
H          4.43077        2.22268       -0.82943
C          1.08525        1.31500       -1.45796
H          2.52461        2.01032        1.53695
H          2.67272       -1.06213       -4.74556
C          0.40767        0.61950       -3.68098
H          6.73164        1.19490        4.61386
H          6.17360        1.89059       -0.71625
C          1.83962        1.09225       -0.27131
H          7.03528        2.71002        3.72999
C          5.18242        1.50548       -0.51618
N          5.86419        1.94082        1.72526
C          1.71060       -0.96666       -5.20898
C          0.84753        0.27140       -2.38980
H          2.85610       -3.01781       -6.60784
C          0.58411       -0.27747       -4.82063
C          6.27703        2.02491        4.08470
N          5.07426        1.27781        0.91519
N          5.56635        1.50394        2.92252
H         -1.69207        0.89810       -6.50171
H          5.03517        0.56096       -1.02609
N          1.40224       -1.55338       -6.38231
N         -0.31322       -0.51662       -5.82421
C          2.26751       -2.36006       -7.23570
C          4.24618        0.41506        1.58212
C          2.37127       -0.23555       -0.01130
H          5.57130        2.53778        4.72897
C          4.59341        0.56760        2.90429
H          2.91595       -1.70121       -7.80402
N          0.17836       -1.28863       -6.76482
C          1.00349       -1.08516       -1.90074
C         -1.68303       -0.04200       -5.96015
H          1.63748       -2.93240       -7.90365
H         -2.10701        0.09558       -4.97606
H          4.21605        0.08930        3.79221
C          3.34400       -0.54807        0.95631
H         -0.30034       -2.00645       -3.32599
C          1.77850       -1.31144       -0.73019
C          0.34027       -2.16352       -2.47575
H         -2.24129       -0.78830       -6.51009
C          3.54440       -1.87878        1.35010
C          1.94810       -2.64111       -0.26885
C          0.43344       -3.44603       -1.95242
H          4.28394       -2.11258        2.09981
C          2.82298       -2.90724        0.79563
C          1.23775       -3.69749       -0.86085
H         -0.11654       -4.25857       -2.39996
C          3.03386       -4.28672        1.27860
C          1.30878       -5.05667       -0.29373
O          3.81889       -4.54250        2.17035
N          2.26791       -5.28590        0.68003
O          0.54751       -5.94060       -0.65864
C          2.42697       -6.64803        1.18980
H          3.46849       -6.80127        1.43857
H          1.82305       -6.78229        2.08228
H          2.10826       -7.34072        0.42379
