# Supplementary material for: Core‐Twisted, Cationic Perylene Diimides; Homochiral Dimerization and Chiroptical Anion Sensing
Source: Chemistry. 2025 May 2;31(31):e202501270. doi: 10.1002/chem.202501270 (PMC12133647; doi:10.1002/chem.202501270)
Supplement: Supplementary file 2 — Supporting Information [file CHEM-31-e202501270-s002.zip › HtypeDimer-synsyn.xyz]

144
Energy: -2571791.5865591
N          1.79516       -3.08525        4.51025
O          2.88198       -1.16382        5.03938
O          0.78661       -5.00857        3.81233
C          2.70636       -3.83408        5.37525
C         -4.34110        3.72341       -4.27319
O         -3.70087        4.76871       -1.88414
O         -3.69862        1.05748       -4.51040
C         -3.55446        1.56354       -3.40749
N         -3.79856        2.90971       -3.18505
C         -3.49924        3.57589       -1.99916
C          1.96086       -1.71231        4.45202
C          0.87050       -3.79825        3.74718
C         -0.76423       -0.87216        1.93847
C         -0.77730        0.54885        2.02914
C         -2.16727        0.63402        0.01312
C         -1.66218        1.30725        1.16058
C         -1.98003        2.66869        1.32148
C         -2.58642        3.37981        0.27719
C         -2.90525        2.77288       -0.91183
C         -2.72487        1.38851       -1.05145
C         -3.09584        0.76562       -2.25398
C         -2.99228       -0.60355       -2.36401
C         -2.53380       -1.36175       -1.29519
C         -2.11998       -0.78430       -0.10005
C         -1.57384       -1.56580        0.99640
C         -1.71462       -2.95802        1.14501
C         -0.90745       -3.65723        2.05228
C          0.01609       -3.00949        2.83488
C          0.08189       -1.60784        2.80831
C          0.99281       -0.94643        3.64705
C          1.00198        0.43031        3.68344
C          0.11542        1.15935        2.90267
C         -2.70777       -3.77902        0.45649
C         -1.77861        3.44312        2.54438
N         -4.06089       -3.57599        0.48723
N         -4.72519       -4.53399       -0.11281
N         -3.81029       -5.37324       -0.52703
C         -2.56007       -4.97525       -0.20583
N         -2.28107        3.12697        3.77737
N         -2.05208        4.06332        4.66665
N         -1.41139        5.00054        4.01544
C         -1.21878        4.68753        2.71566
C         -4.20368       -6.58318       -1.24082
C         -0.99924        6.21607        4.70889
C         -3.03135        1.94638        4.17184
C         -4.79668       -2.48525        1.10500
H          2.81103       -3.30670        6.31504
H          3.67837       -3.92134        4.89949
H          2.28980       -4.81832        5.53221
H         -3.57883        4.40565       -4.63542
H         -5.17990        4.29692       -3.89693
H         -4.65663        3.06137       -5.06599
H         -2.81825        4.42594        0.40187
H         -3.27716       -1.08122       -3.28791
H         -2.46225       -2.42580       -1.42965
H         -1.01299       -4.72592        2.15347
H          1.70109        0.93668        4.32977
H          0.16306        2.23137        2.96017
H         -1.67623       -5.53240       -0.46328
H         -0.71777        5.33582        2.01746
H         -5.28337       -6.64564       -1.21701
H         -3.76160       -7.43820       -0.74208
H         -3.84812       -6.52120       -2.26366
H          0.08052        6.21556        4.81332
H         -1.47424        6.22081        5.68077
H         -1.31840        7.07106        4.12411
H         -3.73044        1.70220        3.38044
H         -3.56406        2.18374        5.08311
H         -2.34931        1.11939        4.34025
H         -5.77577       -2.85619        1.37847
H         -4.25479       -2.16470        1.98624
H         -4.89007       -1.66365        0.40195
H         -1.74488        6.85332       -1.65569
H         -1.00817        6.86541       -3.26568
H         -0.09116        7.45123       -1.85693
C         -0.81976        6.73214       -2.21054
O          0.25654        5.92864        0.12365
N         -0.29488        5.38191       -2.00847
O         -0.96905        4.74085       -4.09200
C          0.26833        5.10087       -0.77593
C         -0.44878        4.44861       -3.03364
H          1.72129        4.25377        1.29233
C          0.86576        3.76653       -0.59115
C          0.02890        3.07751       -2.75739
C          1.57812        3.48213        0.55271
H         -0.52747        2.39086       -4.67740
C          0.68208        2.76298       -1.55579
C         -0.10969        2.11142       -3.72295
C          2.11367        2.21657        0.74933
H          5.16364        0.57410       -0.95304
C          1.14593        1.44230       -1.32279
H          2.65583        2.03826        1.66008
H         -1.92250        0.07135       -5.44784
C          0.28973        0.78761       -3.49593
H          6.85879        1.13161        4.67488
H          4.53161        2.22575       -0.75082
C          1.92308        1.18110       -0.15872
H          7.15473        2.66545        3.82145
C          5.29222        1.51826       -0.43701
N          5.98326        1.92091        1.80880
C         -0.91028       -0.29087       -5.49714
C          0.82215        0.41164       -2.24876
H         -1.62393       -0.75879       -8.16650
C          0.15808       -0.09359       -4.65412
C          6.39941        1.97320        4.16846
N          5.17995        1.28178        0.99256
N          5.67694        1.47877        3.00202
H          2.63883       -1.68620       -4.03738
H          6.27827        1.92009       -0.62918
N         -0.45628       -1.09596       -6.48209
N          1.17864       -0.79832       -5.23284
C         -1.19840       -1.60057       -7.63187
C          4.33506        0.43026        1.65158
C          2.42293       -0.16309        0.07527
H          5.70020        2.47209        4.83046
C          4.68527        0.56212        2.97480
H         -1.98636       -2.25886       -7.28242
N          0.80533       -1.40970       -6.33131
C          0.98475       -0.95744       -1.78930
C          2.55965       -0.91312       -4.79477
H         -0.50494       -2.14018       -8.26280
H          2.87080        0.04207       -4.38889
H          4.29890        0.07871        3.85543
C          3.40916       -0.50653        1.01888
H         -0.33479       -1.85826       -3.21400
C          1.79318       -1.21584       -0.64611
C          0.31902       -2.02683       -2.37791
H          3.16097       -1.17020       -5.65672
C          3.59778       -1.84539        1.38725
C          1.96316       -2.55741       -0.21593
C          0.42175       -3.32217       -1.88967
H          4.34617       -2.10165        2.12053
C          2.85549       -2.85394        0.82542
C          1.23855       -3.59965       -0.81607
H         -0.13327       -4.12325       -2.35111
C          3.06337       -4.24454        1.27625
C          1.31319       -4.97444       -0.28509
O          3.86221       -4.52760        2.14726
N          2.28023       -5.22693        0.67506
O          0.54709       -5.84497       -0.67009
C          2.45903       -6.59560        1.15962
H          2.06749       -6.68299        2.16819
H          1.92887       -7.26221        0.49554
H          3.51738       -6.82678        1.17003
