# Supplementary material for: Core‐Twisted, Cationic Perylene Diimides; Homochiral Dimerization and Chiroptical Anion Sensing
Source: Chemistry. 2025 May 2;31(31):e202501270. doi: 10.1002/chem.202501270 (PMC12133647; doi:10.1002/chem.202501270)
Supplement: Supplementary file 2 — Supporting Information [file CHEM-31-e202501270-s002.zip › M_P-Interconversion-TS.xyz]

72
Transitionstate_NEB-CI_converged
  N   -5.71898123567951     -0.16184510375553     -0.05364712966253
  O   -5.61933639146598     -2.44126665646239     -0.01061677199116
  O   -5.77246952335334      2.10458033213976     -0.06904419939576
  C   -7.18888304911875     -0.18113682389922     -0.05350153998031
  C   7.19057750354905      0.18656367330975     -0.09457825837272
  O   5.77690050837048     -2.10054841832846     -0.10524624381497
  O   5.61932646205571      2.44505090044829     -0.04009152765378
  C   5.02884713393818      1.37329039357044     -0.06218889647415
  N   5.72096801034476      0.16579091834985     -0.08609641810630
  C   5.10518917859964     -1.07899009006447     -0.10000034317248
  C   -5.02776627998163     -1.37041749180354     -0.03455438498437
  C   -5.10189254765081      1.08222956767692     -0.06939353278357
  C   -1.43063782907985     -0.02202418825967     -0.10128967557660
  C   -0.70046905726400     -1.25624351002672     -0.10180680489295
  C   1.43322228905193      0.01944064752815     -0.10987025183913
  C   0.76946361813444     -1.24847944036535     -0.12949472654259
  C   1.58457013511044     -2.40451511985660     -0.16183984940843
  C   2.98119290550698     -2.32046157659038     -0.15181429123798
  C   3.62578274979108     -1.10794518394806     -0.11316214889430
  C   2.86475005212767      0.07321756518189     -0.09663655382078
  C   3.55269902408313      1.30302780306305     -0.06907997370832
  C   2.83152636307492      2.47255672905811     -0.05749549899779
  C   1.44360915055785      2.43422825545124     -0.07928939282541
  C   0.70292320433176      1.25337913302524     -0.10490895554710
  C   -0.76642822910365      1.24490636742700     -0.12038552196866
  C   -1.57944648432731      2.40152389186830     -0.14099978723593
  C   -2.97616218593501      2.32056160247102     -0.12679514057583
  C   -3.62231167459001      1.10877231160563     -0.09052432514195
  C   -2.86212932034783     -0.07346302621325     -0.07997588007595
  C   -3.55100051306081     -1.30233755310702     -0.04861222673917
  C   -2.83020622468981     -2.47241363471242     -0.03693344636163
  C   -1.44199407686491     -2.43635364443236     -0.06623644427677
  C   -1.10659536021558      3.79862983569064     -0.16992239209612
  C   1.11485870828475     -3.80301349320169     -0.19347435415426
  N   -0.90829964467691      4.55743050634175      0.94507485565338
  N   -0.53898612555848      5.78402585976944      0.65586454249205
  N   -0.51163478204927      5.83010048552890     -0.65401332178142
  C   -0.86337811413464      4.65414830015706     -1.22046041246862
  N   0.92716894134035     -4.56226655474017      0.92456649590707
  N   0.54055300182668     -5.78306230734794      0.63950888384533
  N   0.49206220842392     -5.83035998629646     -0.66927723468966
  C   0.85175405396541     -4.65719010566518     -1.24051937652743
  C   -0.06376782355542      7.06143490725083     -1.30603655449936
  C   0.03456673820065     -7.06142759262623     -1.31674012754296
  C   1.01622367577699     -4.16010467936376      2.32702165966902
  C   -0.99098642995080      4.15582254907277      2.34876193267988
  H   -7.51474185043825     -1.21781865775766     -0.08360329947988
  H   -7.56573461055488      0.35487187629819     -0.92720537626692
  H   -7.57043418588174      0.30258704219139      0.84876072424931
  H   7.51540772395461      1.22357852910809     -0.12506530584364
  H   7.56263861320485     -0.34779133824630     -0.97141164876322
  H   7.57776814162415     -0.29815941307699      0.80477628331971
  H   3.56832677754632     -3.23282815477924     -0.17034823773927
  H   3.34415865997552      3.42729695240357     -0.03439775653445
  H   0.96310550823997      3.39322524669056     -0.08498190174795
  H   -3.56126640745196      3.23462006068657     -0.14080948724471
  H   -3.34396438897480     -3.42626758615497     -0.00752434180943
  H   -0.96086042511414     -3.39541944759866     -0.06821093937706
  H   -0.88780746487747      4.49176741678035     -2.28819317122791
  H   0.86203278375369     -4.49841422370959     -2.30886273267704
  H   -0.70319993254770      7.88337675189589     -0.98330814758577
  H   -0.12912816814804      6.92173060099675     -2.38317463218702
  H   0.96944474625133      7.24759784042962     -1.00773555079872
  H   -0.62788578900000     -7.56750504735329     -0.61442209782726
  H   0.89438505634441     -7.69085589478609     -1.55379532694574
  H   -0.50582074363484     -6.78684068045983     -2.22257012763754
  H   1.26249276229993     -3.10112809914210      2.36192412529538
  H   1.79274778983587     -4.74856993817511      2.81661149401969
  H   0.04756854291113     -4.34135731976015      2.79436331850436
  H   -0.02194006462274      4.33971873485586      2.81499792700698
  H   -1.76783007772740      4.74230252056910      2.84092652294542
  H   -1.23443571076031      3.09543587317485      2.38901523192514
